# Supplementary material for: Identification of Components of the Hippo Pathway in Hydra and Potential Role of YAP in Cell Division and Differentiation
Source: Front Genet. 2021 Oct 6;12:676182. doi: 10.3389/fgene.2021.676182 (PMC8526868; doi:10.3389/fgene.2021.676182)
Supplement: Supplementary file 1 [file Table2.XLSX]

## Sheet: Budding kinetics with Vp
Table 1
Days	DMSO	5µM Vp	Standard Deviation DMSO	Standard Deviation VP	Statistical significance	Heteroscedastic two-tailed t-test p values	DMSO1	DMSO2	DMSO3	VP1	VP2	VP3
0	0	0	0	0	ns	NA	0	0	0	0	0	0
1	0.0555556	0.0972222	0.0120281	0.0240563	ns	0.0764504	0.0625	0.0625	0.0416667	0.0833333	0.125	0.0833333
2	0.131944	0.229167	0.0120281	0.0551198	ns	0.0863042	0.125	0.145833	0.125	0.208333	0.291667	0.1875
3	0.138889	0.298611	0.0120281	0.0240563	**	0.00213421	0.125	0.145833	0.145833	0.270833	0.3125	0.3125
4	0.326389	0.680556	0.0240563	0.0240563	**	5.56157e-05	0.3125	0.3125	0.354167	0.666667	0.708333	0.666667
5	0.680556	1.17361	0.0481125	0.043368	**	0.000203881	0.625	0.708333	0.708333	1.20833	1.125	1.1875
6	0.965278	1.34028	0.096225	0.0867361	**	0.0076277	0.854167	1.02083	1.02083	1.3125	1.27083	1.4375
7	1	1.40972	0.0360844	0.0841969	**	0.00634474	1.04167	0.979167	0.979167	1.45833	1.3125	1.45833
8	1.20833	1.84722	0.0551198	0.156366	*	0.0119974	1.14583	1.25	1.22917	2	1.6875	1.85417
9	1.1875	1.85417	0.145833	0.0908104	**	0.00471264	1.08333	1.35417	1.125	1.95833	1.79167	1.8125
10	0.916667	1.25	0.0721688	0.0625	**	0.00402506	0.875	1	0.875	1.25	1.3125	1.1875
							Days	no. of buds	Buds per hydra	no. of buds	Buds per hydra	no. of buds	Buds per hydra	no. of buds	Buds per hydra	no. of buds	Buds per hydra	no. of buds	Buds per hydra
							0	0	0	0	0	0	0	0	0	0	0	0	0
							1	4	0.0833333	6	0.125	4	0.0833333	3	0.0625	3	0.0625	2	0.0416667
							2	10	0.208333	14	0.291667	9	0.1875	6	0.125	7	0.145833	6	0.125
							3	13	0.270833	15	0.3125	15	0.3125	6	0.125	7	0.145833	7	0.145833
							4	32	0.666667	34	0.708333	32	0.666667	15	0.3125	15	0.3125	17	0.354167
							5	58	1.20833	54	1.125	57	1.1875	30	0.625	34	0.708333	34	0.708333
							6	63	1.3125	61	1.27083	69	1.4375	41	0.854167	49	1.02083	49	1.02083
							7	70	1.45833	63	1.3125	70	1.45833	50	1.04167	47	0.979167	47	0.979167
							8	96	2	81	1.6875	89	1.85417	55	1.14583	60	1.25	59	1.22917
							9	94	1.95833	86	1.79167	87	1.8125	52	1.08333	65	1.35417	54	1.125
							10	60	1.25	63	1.3125	57	1.1875	42	0.875	48	1	42	0.875
								VP1		VP2		VP3		DMSO1		DMSO2		DMSO3

## Sheet: Bud detachment assay with Vp
					Day	Control	5 µM VP		Cumulative DMSO	Cumulative Vp
					1	0	0		0	0
					2	0	0		0	0
					3	0	0		0	0
					4	0	0		0	0
					5	0	0		0	0
					6	2	0		2	0
					7	4	6		6	6
					8	11	16		17	22
					9	12	10		29	32
					10	15	13		44	45
