# Supplementary material for: Identification of Components of the Hippo Pathway in Hydra and Potential Role of YAP in Cell Division and Differentiation
Source: Front Genet. 2021 Oct 6;12:676182. doi: 10.3389/fgene.2021.676182 (PMC8526868; doi:10.3389/fgene.2021.676182)
Supplement: Supplementary file 2 [file Table3.XLSX]

## Sheet: CheYki BLAST hit list
Description	Scientific Name	Max Score	Total Score	Query Cover	E value	Per. ident	Acc. Len	Accession
transcriptional coactivator YAP1-like [Hydra vulgaris]	Hydra vulgaris	30.8	46.2	0.93	0.005	64.29	389	NP_001296578.1
PREDICTED: transcriptional coactivator YAP1-like isoform X2 [Hydra vulgaris]	Hydra vulgaris	30.8	46.2	0.93	0.005	64.29	385	XP_012560142.1
PREDICTED: membrane-associated guanylate kinase, WW and PDZ domain-containing protein 1-like isoform X2 [Hydra vulgaris]	Hydra vulgaris	26.9	26.9	0.6	0.12	77.78	1120	XP_012557722.1
PREDICTED: membrane-associated guanylate kinase, WW and PDZ domain-containing protein 1-like isoform X1 [Hydra vulgaris]	Hydra vulgaris	26.9	26.9	0.6	0.12	77.78	1121	XP_002163425.2
PREDICTED: ephrin type-A receptor 3-like [Hydra vulgaris]	Hydra vulgaris	25.7	25.7	0.46	0.33	85.71	789	XP_012561009.1
ephrin type-A receptor 3-like precursor [Hydra vulgaris]	Hydra vulgaris	25.7	25.7	0.46	0.33	85.71	943	NP_001296657.1
PREDICTED: E3 ubiquitin-protein ligase Itchy-like [Hydra vulgaris]	Hydra vulgaris	24	39.5	0.6	1.4	66.67	815	XP_002162061.3
PREDICTED: alpha-1,6-mannosylglycoprotein 6-beta-N-acetylglucosaminyltransferase A-like [Hydra vulgaris]	Hydra vulgaris	22.7	32.2	0.53	3.9	83.33	838	XP_012562694.1
PREDICTED: GATA zinc finger domain-containing protein 14-like [Hydra vulgaris]	Hydra vulgaris	22.7	38.6	0.8	3.9	71.43	1425	XP_012553728.1
PREDICTED: bifunctional glutamate/proline--tRNA ligase [Hydra vulgaris]	Hydra vulgaris	22.3	22.3	0.33	5.5	100	554	XP_002158341.2
PREDICTED: glutamine--tRNA ligase-like [Hydra vulgaris]	Hydra vulgaris	22.3	22.3	0.33	5.5	100	799	XP_002159154.3
PREDICTED: REM2- and Rab-like small GTPase 1 [Hydra vulgaris]	Hydra vulgaris	21.8	21.8	0.6	7.7	66.67	270	XP_012563355.1
PREDICTED: E3 ubiquitin-protein ligase NEDD4-like isoform X2 [Hydra vulgaris]	Hydra vulgaris	21.8	89.7	0.86	7.8	63.64	842	XP_002161041.3
PREDICTED: E3 ubiquitin-protein ligase NEDD4-like isoform X1 [Hydra vulgaris]	Hydra vulgaris	21.8	89.7	0.86	7.8	63.64	843	XP_012560818.1
PREDICTED: leucine-rich repeat serine/threonine-protein kinase 1-like [Hydra vulgaris]	Hydra vulgaris	21.8	35.6	1	7.8	53.85	962	XP_012563150.1
PREDICTED: protein KIBRA-like isoform X1 [Hydra vulgaris]	Hydra vulgaris	21.8	21.8	0.46	7.8	85.71	978	XP_012553517.1
PREDICTED: vacuolar protein sorting-associated protein 13A-like [Hydra vulgaris]	Hydra vulgaris	21.8	21.8	0.33	7.8	100	3418	XP_012555950.1
PREDICTED: protein monoglycylase TTLL8-like [Hydra vulgaris]	Hydra vulgaris	21.4	21.4	0.33	11	100	615	XP_012565004.1
PREDICTED: ATP-binding cassette sub-family A member 3 [Hydra vulgaris]	Hydra vulgaris	21.4	42.6	0.4	11	83.33	1401	XP_012561216.1
PREDICTED: ATP-binding cassette sub-family A member 3-like [Hydra vulgaris]	Hydra vulgaris	21.4	31	0.4	11	83.33	1789	XP_012563543.1
PREDICTED: ras-related protein Rab-2 [Hydra vulgaris]	Hydra vulgaris	21	21	1	16	56.25	212	XP_002155452.1
PREDICTED: F-box/WD repeat-containing protein 11 [Hydra vulgaris]	Hydra vulgaris	21	21	0.6	16	50	508	XP_002161479.1
PREDICTED: small G protein signaling modulator 1-like [Hydra vulgaris]	Hydra vulgaris	21	21	0.93	16	50	1056	XP_012554607.1
PREDICTED: receptor-type tyrosine-protein phosphatase F-like [Hydra vulgaris]	Hydra vulgaris	21	21	0.53	16	75	1780	XP_012560523.1
PREDICTED: eukaryotic translation initiation factor 4E type 3-like [Hydra vulgaris]	Hydra vulgaris	20.6	20.6	0.53	22	62.5	245	XP_002163582.2
PREDICTED: serine/threonine-protein kinase D1 [Hydra vulgaris]	Hydra vulgaris	20.6	20.6	0.86	22	61.54	737	XP_002164848.2
PREDICTED: uncharacterized protein LOC101234915 [Hydra vulgaris]	Hydra vulgaris	20.6	20.6	0.46	22	71.43	842	XP_012564209.1
PREDICTED: anoctamin-4-like isoform X2 [Hydra vulgaris]	Hydra vulgaris	20.6	20.6	0.6	22	55.56	877	XP_012555608.1
PREDICTED: anoctamin-4-like isoform X1 [Hydra vulgaris]	Hydra vulgaris	20.6	20.6	0.6	22	55.56	890	XP_002168766.3
PREDICTED: hemicentin-2-like [Hydra vulgaris]	Hydra vulgaris	20.6	20.6	1	22	53.33	941	XP_012566877.1
PREDICTED: uncharacterized protein LOC101239750 [Hydra vulgaris]	Hydra vulgaris	20.6	20.6	0.46	22	71.43	2724	XP_012562856.1
PREDICTED: RING finger protein 157-like [Hydra vulgaris]	Hydra vulgaris	20.2	20.2	0.33	31	100	144	XP_012555659.1
PREDICTED: spliceosome-associated protein CWC15 homolog [Hydra vulgaris]	Hydra vulgaris	20.2	20.2	0.6	31	63.64	221	XP_002154428.1
PREDICTED: E3 ubiquitin-protein ligase MGRN1-like [Hydra vulgaris]	Hydra vulgaris	20.2	29.7	0.46	32	100	514	XP_012558349.1
protein-tyrosine kinase [Hydra vulgaris]	Hydra vulgaris	20.2	20.2	0.4	32	66.67	715	AAW21807.1
PREDICTED: advillin [Hydra vulgaris]	Hydra vulgaris	20.2	20.2	0.33	32	100	820	XP_012555358.1
PREDICTED: homeobox protein SIX6 isoform X2 [Hydra vulgaris]	Hydra vulgaris	19.7	19.7	0.73	45	54.55	315	XP_012566991.1
PREDICTED: homeobox protein SIX6 isoform X1 [Hydra vulgaris]	Hydra vulgaris	19.7	19.7	0.73	45	54.55	340	XP_012566990.1
Six-A [Hydra vulgaris]	Hydra vulgaris	19.7	19.7	0.73	45	54.55	355	BAF56230.1
PREDICTED: SUN domain-containing protein 3-like [Hydra vulgaris]	Hydra vulgaris	19.7	19.7	0.33	45	80	432	XP_012557830.1
PREDICTED: clathrin interactor 1-like isoform X2 [Hydra vulgaris]	Hydra vulgaris	19.7	19.7	0.4	45	83.33	624	XP_012560638.1
PREDICTED: clathrin interactor 1-like isoform X1 [Hydra vulgaris]	Hydra vulgaris	19.7	19.7	0.4	45	83.33	627	XP_002166200.2
Sodium/potassium-transporting ATPase subunit alpha-2 [Hydra vulgaris]	Hydra vulgaris	19.7	29.3	0.73	45	66.67	644	CRX73230.1
PREDICTED: neuropilin-1a-like isoform X2 [Hydra vulgaris]	Hydra vulgaris	19.7	19.7	0.46	45	54.55	781	XP_012555067.1
PREDICTED: neuropilin-1a-like isoform X1 [Hydra vulgaris]	Hydra vulgaris	19.7	19.7	0.46	45	54.55	791	XP_012555066.1
PREDICTED: eukaryotic translation initiation factor 3 subunit A-like [Hydra vulgaris]	Hydra vulgaris	19.7	68.3	0.73	45	54.55	1110	XP_012555080.1
PREDICTED: uncharacterized protein LOC105846740 [Hydra vulgaris]	Hydra vulgaris	19.3	19.3	0.33	63	100	170	XP_012561223.1
PREDICTED: U4/U6.U5 small nuclear ribonucleoprotein 27 kDa protein-like [Hydra vulgaris]	Hydra vulgaris	19.3	19.3	0.66	63	60	180	XP_002164502.3
PREDICTED: acid-sensing ion channel 1 isoform X2 [Hydra vulgaris]	Hydra vulgaris	19.3	19.3	0.46	63	71.43	228	XP_012563810.1
PREDICTED: uncharacterized protein LOC105851001 [Hydra vulgaris]	Hydra vulgaris	19.3	19.3	0.4	63	83.33	238	XP_012567097.1
PREDICTED: acid-sensing ion channel 1 isoform X1 [Hydra vulgaris]	Hydra vulgaris	19.3	19.3	0.46	64	71.43	272	XP_012563809.1
hydra Na channel 4 [Hydra vulgaris]	Hydra vulgaris	19.3	19.3	0.46	64	71.43	467	CAL36113.1
PREDICTED: uncharacterized protein LOC100200216 [Hydra vulgaris]	Hydra vulgaris	19.3	40.5	0.93	64	50	489	XP_002156393.1
PREDICTED: eukaryotic translation initiation factor 3 subunit D-like [Hydra vulgaris]	Hydra vulgaris	19.3	19.3	0.8	64	64.29	514	XP_012558333.1
PREDICTED: uncharacterized protein LOC105848970 [Hydra vulgaris]	Hydra vulgaris	19.3	36.9	0.6	64	100	575	XP_012564679.1
PREDICTED: uncharacterized protein LOC100215086 [Hydra vulgaris]	Hydra vulgaris	19.3	36.9	0.33	64	80	640	XP_002169254.3
PREDICTED: sodium- and chloride-dependent transporter XTRP3A-like [Hydra vulgaris]	Hydra vulgaris	19.3	19.3	0.33	64	100	650	XP_012555642.1
PREDICTED: uncharacterized protein LOC101239201 [Hydra vulgaris]	Hydra vulgaris	19.3	19.3	0.4	64	83.33	672	XP_012562847.1
PREDICTED: peroxisomal acyl-coenzyme A oxidase 3-like [Hydra vulgaris]	Hydra vulgaris	19.3	19.3	0.6	64	63.64	685	XP_012555941.1
PREDICTED: sn1-specific diacylglycerol lipase alpha-like [Hydra vulgaris]	Hydra vulgaris	19.3	19.3	0.6	64	53.85	687	XP_012555113.1
PREDICTED: uncharacterized protein LOC100212650 [Hydra vulgaris]	Hydra vulgaris	19.3	19.3	0.6	64	50	795	XP_012561385.1
PREDICTED: anoctamin-4-like isoform X2 [Hydra vulgaris]	Hydra vulgaris	19.3	19.3	0.46	64	57.14	808	XP_012555611.1
PREDICTED: anoctamin-4-like isoform X1 [Hydra vulgaris]	Hydra vulgaris	19.3	19.3	0.46	64	57.14	880	XP_012555610.1
PREDICTED: uncharacterized protein LOC105846567 [Hydra vulgaris]	Hydra vulgaris	19.3	31.4	0.4	64	83.33	938	XP_012560905.1
PREDICTED: uncharacterized protein LOC101238285 [Hydra vulgaris]	Hydra vulgaris	19.3	34.8	0.4	64	54.55	1120	XP_012553695.1
PREDICTED: choline-phosphate cytidylyltransferase B-like [Hydra vulgaris]	Hydra vulgaris	18.9	18.9	0.33	90	80	322	XP_002162541.3
PREDICTED: E3 ubiquitin-protein ligase SMURF1-like [Hydra vulgaris]	Hydra vulgaris	18.9	18.9	0.66	91	30.77	363	XP_004207322.1
PREDICTED: somatostatin receptor type 5-like [Hydra vulgaris]	Hydra vulgaris	18.9	46.9	0.8	91	71.43	379	XP_012563701.1
PREDICTED: uncharacterized protein LOC105844486 isoform X2 [Hydra vulgaris]	Hydra vulgaris	18.9	28.8	0.46	91	80	408	XP_012556616.1
PREDICTED: uncharacterized protein LOC105844486 isoform X1 [Hydra vulgaris]	Hydra vulgaris	18.9	28.8	0.46	91	80	412	XP_012556614.1
PREDICTED: fukutin-related protein-like [Hydra vulgaris]	Hydra vulgaris	18.9	18.9	0.33	91	100	478	XP_012554552.1
PREDICTED: E3 ubiquitin-protein ligase TTC3-like [Hydra vulgaris]	Hydra vulgaris	18.9	18.9	0.4	91	54.55	617	XP_012553676.1
PREDICTED: sodium channel protein 1 brain-like [Hydra vulgaris]	Hydra vulgaris	18.9	18.9	0.33	91	80	698	XP_012561748.1
PREDICTED: targeting protein for Xklp2 homolog [Hydra vulgaris]	Hydra vulgaris	18.9	18.9	0.6	91	55.56	714	XP_002162579.2
PREDICTED: carboxypeptidase D-like [Hydra vulgaris]	Hydra vulgaris	18.9	18.9	0.26	91	100	743	XP_002169920.3
PREDICTED: E3 ubiquitin-protein ligase SMURF2-like [Hydra vulgaris]	Hydra vulgaris	18.9	18.9	0.66	91	30.77	775	XP_004208931.2
PREDICTED: two pore calcium channel protein 2-like [Hydra vulgaris]	Hydra vulgaris	18.9	30.5	0.46	91	75	796	XP_012556636.1
PREDICTED: non-lysosomal glucosylceramidase-like [Hydra vulgaris]	Hydra vulgaris	18.9	72.8	0.53	91	50	1003	XP_002168270.3
PREDICTED: protein CLEC16A-like [Hydra vulgaris]	Hydra vulgaris	18.9	18.9	0.4	91	83.33	1122	XP_012561777.1
PREDICTED: DNA-directed RNA polymerase II subunit RPB2 [Hydra vulgaris]	Hydra vulgaris	18.9	18.9	0.53	91	62.5	1184	XP_002163509.2
PREDICTED: uncharacterized protein LOC101240955 [Hydra vulgaris]	Hydra vulgaris	18.9	18.9	0.33	91	80	2437	XP_012561201.1
PREDICTED: uncharacterized protein LOC101235176 [Hydra vulgaris]	Hydra vulgaris	18.9	46	0.66	91	100	3353	XP_012558379.1
PREDICTED: thioredoxin domain-containing protein 17-like [Hydra vulgaris]	Hydra vulgaris	18.5	18.5	0.46	126	71.43	126	XP_002155721.1
histone H2A.X.2 [Hydra vulgaris]	Hydra vulgaris	18.5	18.5	0.4	127	83.33	137	ARC95284.1
PREDICTED: histone H2A-beta, sperm-like [Hydra vulgaris]	Hydra vulgaris	18.5	18.5	0.4	127	83.33	144	XP_002153788.2
PREDICTED: tetraspanin-33-like [Hydra vulgaris]	Hydra vulgaris	18.5	18.5	0.6	128	54.55	277	XP_002160593.3
PREDICTED: protein jagged-2-like [Hydra vulgaris]	Hydra vulgaris	18.5	28	0.4	129	100	337	XP_012561203.1
PREDICTED: receptor-type tyrosine-protein phosphatase delta-like [Hydra vulgaris]	Hydra vulgaris	18.5	18.5	0.26	129	100	360	XP_012560976.1
PREDICTED: D(1C) dopamine receptor-like [Hydra vulgaris]	Hydra vulgaris	18.5	18.5	0.86	129	46.15	369	XP_012557659.1
PREDICTED: homeobox protein orthopedia-like [Hydra vulgaris]	Hydra vulgaris	18.5	18.5	0.73	129	54.55	402	XP_002164410.3
PREDICTED: U2 small nuclear ribonucleoprotein auxiliary factor 35 kDa subunit-related protein 2-like [Hydra vulgaris]	Hydra vulgaris	18.5	28	0.53	129	66.67	403	XP_002158120.2
PREDICTED: uncharacterized protein LOC100208584 isoform X2 [Hydra vulgaris]	Hydra vulgaris	18.5	18.5	0.26	129	100	434	XP_012556945.1
PREDICTED: uncharacterized protein LOC100208584 isoform X1 [Hydra vulgaris]	Hydra vulgaris	18.5	18.5	0.26	129	100	435	XP_012556944.1
PREDICTED: uncharacterized protein LOC101235203 [Hydra vulgaris]	Hydra vulgaris	18.5	18.5	0.33	129	80	484	XP_012564862.1
PREDICTED: LOW QUALITY PROTEIN: uncharacterized protein LOC105847768 [Hydra vulgaris]	Hydra vulgaris	18.5	18.5	0.73	129	63.64	528	XP_012562991.1
PREDICTED: afadin- and alpha-actinin-binding protein A-like [Hydra vulgaris]	Hydra vulgaris	18.5	18.5	0.33	129	80	546	XP_012560794.1
PREDICTED: diphosphomevalonate decarboxylase-like isoform X1 [Hydra vulgaris]	Hydra vulgaris	18.5	18.5	0.4	129	83.33	581	XP_012564616.1
PREDICTED: macrophage mannose receptor 1-like [Hydra vulgaris]	Hydra vulgaris	18.5	18.5	0.26	129	100	581	XP_002167266.3
PREDICTED: uncharacterized protein LOC100214116 [Hydra vulgaris]	Hydra vulgaris	18.5	18.5	0.26	129	100	732	XP_012561674.1
PREDICTED: probable ATP-dependent RNA helicase ddx20 isoform X2 [Hydra vulgaris]	Hydra vulgaris	18.5	18.5	0.4	129	66.67	779	XP_012566759.1
