# Supplementary material for: Identification of Components of the Hippo Pathway in Hydra and Potential Role of YAP in Cell Division and Differentiation
Source: Front Genet. 2021 Oct 6;12:676182. doi: 10.3389/fgene.2021.676182 (PMC8526868; doi:10.3389/fgene.2021.676182)
Supplement: Supplementary file 3 [file Table4.XLSX]

## Sheet: Hydra homologs mRNA
Gene name	Sequence
Hvul_Hpo	ATGTCTCGCAGTTTGAAGAAGTTGAGCGAAGAAAGCTTGAATCGGCCAGCAGAAGAAGTGTTTGATCTTTTGGCAAAACTTGGTGAAGGAGCTTATGGATCTGTGTACAAAGCTATGCATAAAGAAAGTGGAGAGGTTCTGGCTATAAAGCAAGTTCCTGTTGATACAGACCTTCAAGAAATCATAAAAGAAATAAGCATCATGCAGCAGTGTGACAGCCCATATGTTGTGAAGTATTTTGGAAGTTATTTCAAAAACACAGATTTATGGATTGTAATGGAATATTGTGGAGCTGGTTCTGTATCAGACTGCATGCGTCTTCGAAATAAAACATTAACTGAAGATGAAATTGCTTGCATCTGTCGAGACACATTAAAAGGATTAGAGTATTTACATCTG…
Hvul_Mob	ATGAGTTTCCTGTTTGGCTCCAAAAATACTAAAACATTTAAGCCAAAAAAAAGCATACCAGAAGGTACTCATCAGTATGATTTGTTAAAGCATGCTGAAGCTACTCTTGGTTCTGGAAACTTGCGCAATGCAGTCATGTTACCAGAGGGTGAAGATCTTAATGAGTGGATCGCAGTGAACACAGTAGATTTTTTTAATCAAATAAACATGTTGTTTGGTACAATAACAGACCATTGTACTTCTGAATCATGTCCCGTTATGTCTGCAGGACCGAAGTTTGAGTATTTATGGGCAGATGGCACATCTGTGAAAAAGCCAATAAAATGTTCTGCTCCTAAGTATATAGATTATTTAATGACATGGGTGCAAGATCAATTGGACAATGAAGCGCTCTTTCCA…
Hvul_Lats	ATGACTGAACCTAGTAAGAAAAGTTCAATCATTTCAAGTAATCAACTGCTAAGAAATGTACCCTATAATGTTCTCAGTCATCATCTTCATCATGAACATCAACAGCCAAGGCACCTTGATAGTGCTCATATTCAAAGTCAATCTAAGGAATTTGAAGATTTTTTATCGCAAAGTTATAATATCCATGCTCTTTCTCAAAGTGCAGCTGGAGATCGCAGATCTTATCCTCGAGCATCAAAAGCTTTTACTCTTGAAGAAATTAGGAAAGATCTTCAACCCTTTGCATGGAAAAATGGATTTGTGGCTTCAAATTTAAGCAGCAGCAAAAACAATATCAAAAGTAGTTCAATAAATGACTTACATCAAGCTGCTATAGAAGTTAATAATTCTGTTCAATCA…
Hvul_Sav	ATGTTTAAGAAAAAAGATATTATCAAAACAATCAATTCTGACATACCCGCACGGTTTGTAAAAAAAGATGGAGTTGCTGAAGATAATATGGTTGGAGCGATTCAAACACCAACCAGAAAGCAAAAAACTCCTATTCCCTTTCGAAAACTAAATTTTCCTCCAAATGATATCCCCATTTTGCGCTACCCAAAAGATAACAAAATTCCTTCGGATGAAATTTCTGAATCATATATTTCAAGTAATTGTCATAATGTTGTTCACCAAAAAAATATTCGACATCGATTTTCTCCTTCATTTTTGCTGTTGCGCAAGAAAAAGCACCCTTCGGTTAACAATTGTGATTTAAATGGAATTATTAAAGAAGAAGATATGACTGATATTGTTTGTTATAAGGATGTT…
Hvul_Yap	ATGGATATGAATTCTACGCAACGGCAGGGTAACTTTGTTCTTCATGTGCGGCAAGACTCAGACACTGACTTGGAACAGTTGTTTAAAAATTCAGTTTCAACCAATAAGGATATACCAAGATCTAAGCCTTTTCGTGACAGAAAGTTACCTGCTTCATTTTTTAGACCTCCTCCATCTCTAGAGACAGATCAAACCGCTCCAATACACACCAGAGCTCGTTCACTTCCTTCTAATATTGGTCAGATTGCTCAGGATCAAGTTATTTTACAGCAGCAACAACTTCAACAACAACATCCACAAAATAATTTTTTACTTACCCCAAGTCATCAAAGAACACAATCTTATGGTACTCTTGAATCAAATTATTTACCATCAGGATGTGAAATGAGAACAACTGCT…
Hvul_Tead	ATGGCGGAAAACTGTCGAGATCCGTCTACACATGTCTCGAATACTGATCCAGAACAAATGGCTTCTGATGCTGAGGGAGTTTGGAGTCCAGACATTGAGCAAAGTTTTCAAGAGGCTTTAGCAATATATCCCCCATGTGGAAGAAGAAAAATAATTCTTTCTGATGAAGGAAAAATGTATGGAAGGAATGAGCTTATAGCAAGATATATAAAATTACGTACAGGAAAGACACGTTCTAGAAAACAGGTATCTAGTCATATTCAAGTTTTGGCCAGAAGAAAGGATCCTCATGTTAAAGACAAAGCTGGTATTCATCCTATGAATTCAATGACATCACCACAGATTGTTTCAGTTAGTGCTATACACTCAAAACTTGGTCTTCAAGGTGTTGATTCAGTT…

## Sheet: Hydra homologs Amino acids
Gene name	Sequence
Hvul_HPO	MSRSLKKLSEESLNRPAEEVFDLLAKLGEGAYGSVYKAMHKESGEVLAIKQVPVDTDLQEIIKEISIMQQCDSPYVVKYFGSYFKNTDLWIVMEYCGAGSVSDCMRLRNKTLTEDEIACICRDTLKGLEYLHLRRKIHRDIKAGNILLNTEGHSKLADFGVAGQLTDTMAKRNTVIGTPFWMAPEVIQEIGYDCKADIWSLGITLLEMAEGKPPHADIHPMRAIFMIPTKPPPTFKHPEKWSKDMIDFVSKCLVKNPDDRLSATALLQHPFIKNSKPVEVLAQMLSDAMRIREEEVEKNNGNDDEDGIDDNDQDIFVTAHTDTIMANQDMGTMILNNDIDSNDGTMIINSGTMIGHEMDTMITINSGTMIENMGTMVINDGDDCTMKSLESSTGKSTQY…
Hvul_MOB	MSFLFGSKNTKTFKPKKSIPEGTHQYDLLKHAEATLGSGNLRNAVMLPEGEDLNEWIAVNTVDFFNQINMLFGTITDHCTSESCPVMSAGPKFEYLWADGTSVKKPIKCSAPKYIDYLMTWVQDQLDNEALFPSKIGVPFPKNFVSIAKTILKRLFRVYAHIYHQHFPQVVSLGEEAHLNTSFKHFIYFVQEFGLIDKRELAPLQELMDKLINK
Hvul_LATS	MTEPSKKSSIISSNQLLRNVPYNVLSHHLHHEHQQPRHLDSAHIQSQSKEFEDFLSQSYNIHALSQSAAGDRRSYPRASKAFTLEEIRKDLQPFAWKNGFVASNLSSSKNNIKSSSINDLHQAAIEVNNSVQSEQQKLSQLVSYGYDEAIAADVLRNNSNKSIEVLVDILNSIIGCHKMKVPSRVLTNHRVLGNNNHFQPSFLQTLQNKYASNSRYYPSNDLTRKGMQYKDLSPTNFTNNLPFEHFSNVQSQCKYPRETDHAQRYQSSVFVSAHNLYHQDMPDDSYLQNLGAENFGRPSVVTMRQKKTDKQFNPQNRWSADVLQTYEIENVPNKPPPPYPGLLKRPSLPDNFSVTNISDALENVRTGVDLPTYNGYTKNSNHLSTTQGRNIINSPHNIQ…
Hvul_SAV	MFKKKDIIKTINSDIPARFVKKDGVAEDNMVGAIQTPTRKQKTPIPFRKLNFPPNDIPILRYPKDNKIPSDEISESYISSNCHNVVHQKNIRHRFSPSFLLLRKKKHPSVNNCDLNGIIKEEDMTDIVCYKDVAEHESSKSITMSQLDDTQLHVMDLEACEREYKARMEYIMKNYRHPPPYQSKKQDKPKIPAADAPLISKLLKETQLKDNTSMNNYWQSNLTLDNDIPQVKKKLSVSDKLVKRTREQINLAHNNNNNNNYSNNNINQVSYFNVVDNMQRFSKDRDTMSAVYGDQYNHNEATIRGCSSVPNLSIQYENSLESIINAQRVQQPRAHLEPGELELLISHYRKSSLDILAPDSANNYFTTDSANNHFTRDSTNNYFTPYLKESPSYVPPSAY…
Hvul_YAP	MDMNSTQRQGNFVLHVRQDSDTDLEQLFKNSVSTNKDIPRSKPFRDRKLPASFFRPPPSLETDQTAPIHTRARSLPSNIGQIAQDQVILQQQQLQQQHPQNNFLLTPSHQRTQSYGTLESNYLPSGCEMRTTASGLKYYINHQNQSTSWQDPRKAQSMTVLPANPQNLLMDDLPEGWERAVTAEGEVYFINHQTKTTSWFDPRLNRPNNNLLLGGTNIQYYQQEKRHRQQQIQNQLLEREFFIHQRMNGQHTDSVLNNNSLINNLVREKYTAYMNSSVLGRGSSVDSGLDGMESYLTSTSTDGLNDMDTADVDRNNQFDKNTSMEQGICFNNRLPEFFDSLQASNVDLDILEDGSELSSDLEAINTEALNDVDMILSPNNKPNAYMTWL
Hvul_TEAD	MAENCRDPSTHVSNTDPEQMASDAEGVWSPDIEQSFQEALAIYPPCGRRKIILSDEGKMYGRNELIARYIKLRTGKTRSRKQVSSHIQVLARRKDPHVKDKAGIHPMNSMTSPQIVSVSAIHSKLGLQGVDSVAVKREMNLSPPLGYWAPGLPQPGLPIPPPPIGFPYTSAGAYYANAITHATSISQSGNIIRSSNAPPGSSSSPTAHHMTSSLPHGSSNPHVNHSSSWQSRVSTTQMPLRLIDFSAYIDQQRLEQPETYHKHLFVHIGSQRSFEDPNLEAIDIRQIYDKFPEKKGGLKEFYDKGPQHLFFLVKFWADLNTSIPDDAGSFYGVSTTYESSENMTVTCSTKVCSFGKQVVEKVETEYPRYENGRFVYRIQRSPMCEYMINFIRKLKHLPE…
