# Supplementary material for: Identification of Components of the Hippo Pathway in Hydra and Potential Role of YAP in Cell Division and Differentiation
Source: Front Genet. 2021 Oct 6;12:676182. doi: 10.3389/fgene.2021.676182 (PMC8526868; doi:10.3389/fgene.2021.676182)
Supplement: Supplementary file 4 [file Table1.XLSX]

## Sheet: YAP homologs sequences 
YAP homologue sequences
Organim	Sequence ID	Sequence
Amphimedon queenslandica	AMPQU_YAP	MTDIINTNSPSSESGKNVILKVSENSDAQLEDLFKVLNAGDSSNQSARKRGLPPSIYEEPNKDEQQKNTLGPSIQLPQNPAYGPGRNNAHSRVLSLPADLNRYPRGDEYNYHNIPLPPGWEIGKTPDSHTYFINHNERRTQWEDPRLQMMGLSRGDHMAGGMVAPHNMAQPPYNQQQTTPTGSLTHMAGPQPNFPHYPQHRHVNNQSLDHTQMGGMGGIAEGGELRSHLHPLMSHQYSQSYGGPTPIHRPMSSMPAPMGMHPGMHVPLSSKRSYDLTMMEHKPPVTLGGDPYLSEHARQASHDSGLGYPYQGDQGMMEFEDTFDGGLHSLPPHPGLPQEQGGPPNHGLMDPLQGPPGGEVEPHPQMDFGGDMLGDFSNNQGMFGSNTWV
Aplysia californica	APLCA_YAP	MSQDRTGPIVHVRENSDTELEALFNIAMNPQLASETNKSVPLRMRNLPASFFRPPEPPKQNMQQQMGVNASKDGHSPADAPVFHGAVNSSVNIAHMRAHSSPASLQQNLSAAPPPPPTSHVRQHSYDLLDEQPLPAGWDMAKTPQGQRYYLNHVLQITTWNDPRKTHTPGTTAPSGSSNNNNNNNNTSNLNSSPQTGSPAPSSQPAPNSTPVNVDKVPLPPGWERAFTADCEVYFINHIDRTTSWFHPSIPVHLQRPGMKFQQQQQQQQQQQQQQQLSSGPISPQQEQLKHLKIQQLQMEQELLKKRQDEIARQEMALRAQVNENMGTSGGDVTAISQSSEMTSVADPFFGQTTTSDHHRQESGDSGLGGMGTSYSLPRTPDDFLGNMEDMDTGDGGPK…
Asterias rubens	ASTRU_YAP	MMETQGQPRQVLHVRSDSDAELEDLFKNVMNPREPNPTHSSIPMRMRNLPSSFFKEPDRVHGHSRESSADSTNYTTNGSNGSGQSLAAPGLTIAHSRAHSSPAALQEMHAVGTQNLQHQHLRQQSYDITDTDTPLPPGWEMASTSTGQRYFLDHNRHSTTWQDPRKTLSTSQLNKLNTVNPPPPMPPQISNNNMTPSPQTGSSQQPVPAMQDLGPLPSNWEQATTPEGEVYFINHMDRSTTWLDPRIAMRSPGTVQAASAALQQNTQQQTAQPPPPQQPMAMSPTPTQQQQAGKIAAADMSVQQRQQQLRLQRLQMERECLQRRQQEILQQMAASGKNRSLPRNFWPQEGTAHLKGGQVGVPKELQLRREIVDPVTVSNGNQDGNTVSTTGLDPFLSSS…
Branchiostoma floridae	BRAFL_YAP	MDAQGRQVLSHGDPEGDLEKLFAAVMNKKEGQPVSVPMRMRNLPPSFFSPPPDRPKGGASAAAYPGPPPTSQMSPHNLPIAHSRAHSSPASLQATQQASQQFQHLRQQSYDPTAMDDLGPLPPGWEMAHTASGQRYYLNHNNQTTTWEDPRKSLSTSSLNQPQSPAGTPVRSPGSMSPLSPSPAHSQQGLNNINNIPLPEGWEQATTPEGEIYFINHRTQTTTWLDPRLAMMQRQQTIPQHQQPPYQARSPTPQQQAQVNEQQRQQKLRLQRLQLERERLRMRQEQIMQQEMALRAGQMPEEQMNVAGMPPASQAAVSSASQNPTQTTSEMQAVTTTGMDPFLSSGTPYHSRDESADSGLGMSSNYSLPRTPEDFLSNVDEMDTSENTGAEKMQTSRPN…
Capsaspora owczarzaki	CAPOW_YAP	MQQQQQQQSQQSQLQHHPHSHNSLYSLSQSSHSQPHSRHSSMHVRKSSMDSVSSASQHGSGKYLAMDTTGRGSTVDPLYAPVLPHNRSQSESNQYHISQPSLDSLHSTLSMPPLRDRNLPASFFRSPSSAAADRIDSSAMSEAGASHSRDSSLDSGISFVPHQPQLIMNGSTFPPVAFHSRQSSAGSSEPTSQSHNLQQQQLLLLQQQQQQQQQLLYQQQQQQLSLPQQSGQMPGQSPGLLVPMYNQLQHSYQTSQSSPFPPATPSSAHSSTFFSREPSISSFLEMSLHFEQQQQQPQQHSRPLSHSNSGNVLSAQANNPGLPASGNSSNSLQRLSASSLDESPLPPGWEKGIKDGLPFFIDHNNKTTTWVDPRTDRATPGTQGLSERKRVPDVLSDPL…
Capitella teleta	CAPTE_YAP	MSAGEEPPKAVKASSVIHVRGDSDNDLEALFQVLSNKPLNSGANSFKNRKLPSSFFTPPDPGRHSREGSQDSSASGTNALLARQNPALAINHGRSLSSPAQLPRNLSAPPLVPVHAKQSSVDLLEDLGPQGWDPSGKQPRQHNQRYLLKCQISVADCWLNHLNVIKYTGGDGPGVKSCCIRGHYNDASVEMSVNQQQQQLWQQNLLDPRESVSTHSLNGATGQQTPTLSPSQSLQHSPAVSTQDLGPLPAGWEHGFTPQGEVYYINHKDQSTSWFDPRLRKRTFPLKTTRSDGLFAAKHLQKPAPMRVIQQQQQQAAAQQPQRQPQISVSVATPTHQLSPSTPQASPVPPSATPRATPNDKYIQNELAKIQREKERLKRAQDEVVVRESMLQEMMAQHS…
Ciona intestinalis	CIOIN_YAP	MDMEENNEPTTQTTFTHHNQIIHVRQDSASELEALFNTVMNPNFKSKSLPMKARNLPKSFFTQPDKPRQQAAYHHGHSQSVGGLVAPNSVQINHSRSSSSDSNASHASAIHATNTNNNNGSSVGSTTMAPGSPMNGNINHKSNYPMSPAQRRVAHGAFVNSQGHGSLQLPQVSHSRSKSSPASLQLMDIGSLSVKASDIPHDMPLPHGWSAAKTADGQQYYMNHNDRSTTWEDPRIGILKQQRQNQVVMQNQSIATNIHQQVAPSHSPAHNIQSDVSQIPLPSGWEQAATPQGEIYFINHQTKSTSWVDPRFQGITPTNNNNPPNNSQLQQQLMKVNQMDISSVSQSRPTTTMPAQQQSMLKHLVQEKEHLMRRQLMKQKQLSNPGMENFMGGGNPSFH…
Clytia hemisphaerica	CLYHE_YAP	MAMQDPNQSKSTLHVRSDSKDALDALFMVAESKGSNKMGNASKPFRERNLPPSFFKQPTDGPVHRKTQSLPILDYGNKFPQQMSPAGAGSGGDNSTSGNVSNTNNTNQHMRQQNQANQPNHQRFLSSGNVLDTQLPPGWESRTTPQGQSYFIDHFNRRTTWDDPRKAHSMTMLPQTQQQQQGQQQAQASPQQQQQLQQQQQQGGLGPLPDGWEQAHTPEGEVYFINHKKQTTSWSDPRLSQQQQQQQQNMGSTSPPPMNTQQSMHFMKQQQQQQQQQMLMQQQQQQVQHQHQRSGSNHQIDPILGSNSLLGNLVRDKYGMPMNIGMGIHGRGSSTDSGLDGMGTLLTPPVDDPMNMDEVDMEGNQPLNTQNQNQNQDGRLNHNRGLPDCFDSMQGTSVD…
Danio rerio	DANRE_TAZ	MSGNPLQPIPGHQVIHVAKDLDTDLEALFNSVMNPKPSSWRNKDMPQSFFQEPDSGSHSRQSSADSGSLPPRVHFRSRSSPASLQLPAGSVSGPSPGRLHSHTRHQSCDVAEELPLPPGWEMAFTPNGQKYFLNHIEKITTWHDPRKSMTPSVAQLSLHNQVSNTASIQQRSMALSQPNLVLNQQAHQQQQQHLQQQQQQVPVQVPVQAPQQQSSQPMMNLSAQQHQQKMRLQRIQMERERIQRRQEELMRQEVALRQLPMDSDNLPPVAPAIGSPAMSAGNMPNNSADPFLNSGPYHSREQSTDSGLGLGCYSIPTTPEDFLNNMEDMDTGENMVPVSMNVPPQSRFPDFLDSMPGTNVDLGTLEGTDLMPILNDVESVLNKSEPFLTWL
Danio rerio	DANRE_YAP	MDPNQHNPPAGHQIVHVRGDSETDLEALFNAVMNPKNTIVPPSVPMRLRKLPDSFFTPPEPKSHSRQASTDAGTAGTVTPHHVRAHSSPASLQLGAVSPGALTSMGPANAPPQHLRQSSYEIPDDMPLPPGWEMAKTPSGQRYFLNHNDQTTTWQDPRKALLQMNQAAPASPVPVQQQNIMNPASGPLPDGWEQAITSEGEIYYINHKNKTTSWLDPRLDPRFAMNQQRISQSAPVKQGSQLPSSPQSGVMSGNNPIRLQQIHIEKERLRIKQELLRQRPQELALRNQLPTSMEQDGGTQNPVSSPGMGQDARNMTTNSSDPFLNSGTYHSRDESTDSGLSMSSYSVPRTPDDFLNSVDEMETGDTLGPSSMATQPSRFPDYLDAIPGTDVDLGTLEGE…
Drosophila melanogaster	DROME_Yki	MCACLIAKIILCSFRLYTISAFYMLTTMSASSNTNSLIEKEIDDEDMLSPIKSNNLVVRVNQDTDDNLQALFDSVLNPGDAKRPLQLPLRMRKLPNSFFTPPAPSHSRANSADSTYDAGSQSSINIGNKASIVQQPDGQSPIAAIPQLQIQPSPQHSRLAIHHSRARSSPASLQQNYNVRARSDAAAANNPNANPSSQQQPAGPTFPENSAQEFPSGAPASSAIDLDAMNTCMSQDIPMSMQTVHKKQRSYDVISPIQLNRQLGALPPGWEQAKTNDGQIYYLNHTTKSTQWEDPRIQYRQQQQILMAERIKQNDVLQTTKQTTTSTIANNLGPLPDGWEQAVTESGDLYFINHIDRTTSWNDPRMQSGLSVLDCPDNLVSSLQIEDNLCSNLFNDAQA…
Homo sapiens	HUMAN_TAZ	MNPASAPPPLPPPGQQVIHVTQDLDTDLEALFNSVMNPKPSSWRKKILPESFFKEPDSGSHSRQSSTDSSGGHPGPRLAGGAQHVRSHSSPASLQLGTGAGAAGSPAQQHAHLRQQSYDVTDELPLPPGWEMTFTATGQRYFLNHIEKITTWQDPRKAMNQPLNHMNLHPAVSSTPVPQRSMAVSQPNLVMNHQHQQQMAPSTLSQQNHPTQNPPAGLMSMPNALTTQQQQQQKLRLQRIQMERERIRMRQEELMRQEAALCRQLPMEAETLAPVQAAVNPPTMTPDMRSITNNSSDPFLNGGPYHSREQSTDSGLGLGCYSVPTTPEDFLSNVDEMDTGENAGQTPMNINPQQTRFPDFLDCLPGTNVDLGTLESEDLIPLFNDVESALNKSEPFLTWL
Homo sapiens	HUMAN_YAP	MDPGQQPPPQPAPQGQGQPPSQPPQGQGPPSGPGQPAPAATQAAPQAPPAGHQIVHVRGDSETDLEALFNAVMNPKTANVPQTVPMRLRKLPDSFFKPPEPKSHSRQASTDAGTAGALTPQHVRAHSSPASLQLGAVSPGTLTPTGVVSGPAATPTAQHLRQSSFEIPDDVPLPAGWEMAKTSSGQRYFLNHIDQTTTWQDPRKAMLSQMNVTAPTSPPVQQNMMNSASGPLPDGWEQAMTQDGEIYYINHKNKTTSWLDPRLDPRFAMNQRISQSAPVKQPPPLAPQSPQGGVMGGSNSNQQQQMRLQQLQMEKERLRLKQQELLRQVRPQELALRSQLPTLEQDGGTQNPVSSPGMSQELRTMTTNSSDPFLNSGTYHSRDESTDSGLSMSSYSVPR…
Hydra vulgaris	HVUL_YAP	MDMNSTQRQGNFVLHVRQDSDTDLEQLFKNSVSTNKDIPRSKPFRDRKLPASFFRPPPSLETDQTAPIHTRARSLPSNIGQIAQDQVILQQQQLQQQHPQNNFLLTPSHQRTQSYGTLESNYLPSGCEMRTTASGLKYYINHQNQSTSWQDPRKAQSMTVLPANPQNLLMDDLPEGWERAVTAEGEVYFINHQTKTTSWFDPRLNRPNNNLLLGGTNIQYYQQEKRHRQQQIQNQLLEREFFIHQRMNGQHTDSVLNNNSLINNLVREKYTAYMNSSVLGRGSSVDSGLDGMESYLTSTSTDGLNDMDTADVDRNNQFDKNTSMEQGICFNNRLPEFFDSLQASNVDLDILEDGSELSSDLEAINTEALNDVDMILSPNNKPNAYMTWL
Mizuhopecten yessoensis	MIZYE_YAP	MSQDQTERKGTQVVHVREDSGSELDALFNAVMNPKSGQSGQIPLRMRNLPASFWKPPDQPQRPVQHMKQGSNDSTGGYPGHPSGVGPSQGNLQIAHMRAHSSPASLQQTLSTVPQGPPQAPAHHARQHSCDALLDNEPLPPGWEIAKMPDGQRYYLKQNPPPDIFNKASSPNSNHLTQSTTWQDPRKAVSTTALNSQQSPPSSQQSPNVSMQNLNLDSLPQGWEQASTPEGDIYYINHHERTTSWYDPRIPERMRQQARINSVGPGPGQRQMGQQLAPPPQHPQQNGGTQRSQQANLQFSKLQMEKERLRKRQEEIARQQQLQQQQQQQQQDAIPVSQSINISQANEMTSVTDPFLGQTNSSDHSRQESTDSGVGGMGTGTNYSMPRTPEDFLSNVDEM…
Mus musculus	MOUSE_TAZ	MNPSSVPHPLPPPGQQVIHVTQDLDTDLEALFNSVMNPKPSSWRKKILPESFFKEPDSGSHSRQSSTDSSGGHPGPRLAGGAQHVRSHSSPASLQLGTGAGAAGGPAQQHAHLRQQSYDVTDELPLPPGWEMTFTATGQRYFLNHIEKITTWQDPRKVMNQPLNHVNLHPSITSTSVPQRSMAVSQPNLAMNHQHQQVVATSLSPQNHPTQNQPTGLMSVPNALTTQQQQQQKLRLQRIQMERERIRMRQEELMRQEAALCRQLPMETETMAPVNTPAMSTDMRSVTNSSSDPFLNGGPYHSREQSTDSGLGLGCYSVPTTPEDFLSNMDEMDTGENSGQTPMTVNPQQTRFPDFLDCLPGTNVDLGTLESEDLIPLFNDVESALNKSEPFLTWL
Mus musculus	MOUSE_YAP	MEPAQQPPPQPAPQGPAPPSVSPAGTPAAPPAPPAGHQVVHVRGDSETDLEALFNAVMNPKTANVPQTVPMRLRKLPDSFFKPPEPKSHSRQASTDAGTAGALTPQHVRAHSSPASLQLGAVSPGTLTASGVVSGPAAAPAAQHLRQSSFEIPDDVPLPAGWEMAKTSSGQRYFLNHNDQTTTWQDPRKAMLSQLNVPAPASPAVPQTLMNSASGPLPDGWEQAMTQDGEVYYINHKNKTTSWLDPRLDPRFAMNQRITQSAPVKQPPPLAPQSPQGGVLGGGSSNQQQQIQLQQLQMEKERLRLKQQELFRQAIRNINPSTANAPKCQELALRSQLPTLEQDGGTPNAVSSPGMSQELRTMTTNSSDPFLNSGTYHSRDESTDSGLSMSSYSIPRTPD…
Mytilus coruscus	MYTCO_YAP	MSQQSDLTQRKGNQVIHVRDNSGNELEELFNVVNPSRSGQTGQVPMKMRNFPASFFTPPNSQQSGHSKQGSNDSTGFGPNIIAPPVHTRAHSSPASLQPLSTIPQNPPQHQHARQHSCDSMLDNEPPLPQGWEKARTPDGQLYYINHILQTTTWIDPRKTINQQPNLNGLQSAPPPPPQHSPNVSLQNIGPLPPGWEQAFTPEGEMYYINHMERNTSWMDPRLILTTAQRMQDVRLQPPPQVSAQPKYSPTIQMTQLQAEKEKLRKRQEEIDRQEMLLRARMQQLQQSGDGNLKQDPLQSDPFLGQNPSSDHSRQASTDSGVGGMGTGNSYSLPRTPEDFLSNVDEMDSSDSSHRFNDFGGMDIGSLSTDDTSNMDSDNLVPSLQEDLSGDLNLNEMDV…
Nematostella vectensis	NEMVE_YAP	MERKNSNVVVHVRSDSGKELDALFHVIQSASAAVEQQPSSSSLPMKLRKLPPSFFKQPTILDPSKLAPDDSSGLTISHSRANSSPASLSVPTSSAGPPNYSLHPAHSRTQSYGGSAYEESNQLPPGWEMRTSPTGQPYFMNHYEQITTWQDPRKSQSTSNLNNSNSLPDGWEQAITPEGEVYFINHITRTTSWIDPRNIAIAHRRTSSQQSTFSGAAQQQDHRQKAMLERLQLEKEKLKKRQQQLLEQEILLKHGMLEEGGSKSLLGNLAREAALAQMPSQENTTSVHMRDESFDSGLGMSSTGGYGYNTDVDLNGGGGSDSQMFDANYNSKELTSRSEGRTGSGRLPEFFDNIPGTNVDFGTIEGENTPTNMETDDLGVGLDLNTDILNDVESVLTPN…
Saccoglossus kowalevskii	SACKO_YAP	MTMDPKGHQIVHVRGDSDTDLEDLFRAVMNPTGIVKEPLPQHPVPLRMRKLPPSFFKEPDKPMASSPSGSHSRESSTDSTNPGGPFGAQTLGLPVNHPRAHSSPASLQQMQAAAASQQQQQTVTPQHTRHTSYDVTTIEDLPLPPGWEVARTPSGQRYFLNHMDQTTTWNDPRKNLTQAQLAQLQQAQQARALLQQQQQPQQQQQPDLGPLPATWEQASTPEGELYFINHIDRTTSWLDPRLGLRATAGQTVGLSGTQLNRNQQIQQALQQQQLQAQQQGPLSRQQQHPQKERLQQLQLEREKLRRRQLEIQQQEMLIRKEIVGEDGQPVSKSNQQSQDREMTSVSTTGVDPFLSGGTYHSRDESGDSGLGMSSNYSLPRTPDDMLSNVDEMDTSDGKP…
Sepia pharaonis	SEPPH_YAP	MNPTEAPPQIPLRMRNLPASFFKPPDPTQQKPHSGSREGSTESTTTGPGGTGGGTSGLTIAHPRAHSSPASLTQTLSAAPPPSSQHVRQHSYDLTDEQPLPPGWEMAKTTQGHRYYLNHLDQSTTWHDPRKSHSTSVLNSQQPNRPQSQQSPPAQIQNIGPLPPGWEQATTNEGEVYFINHVERTTSWYDPRIRKSHQKLFHSFSLPTPVFRFLPLPFPTPDVFRFLPLPFPTPAVFRFLPLPFPTPAVFRFLPLPFPTPAVFRFLPLPFPTLLYSAFSLFPSPPLLYSAFSLFPSPHPCCIPLSPSSLPHPCCIPLSPLPFPTPAVFPPNTHTHSLSYKFGRSSVALDNHLFPS
Strongylocentrotus purpuratus	STRPU_YAP	MEPAGGRKQNAVVHVRGDSGAELDDLFRNVLNTPEAADKVPSQVPWRKRNMPASFFQEPRISHSRESSADSTNYSGNMSNASHEIASRSLGPQGMTIAHSRAHSSPASLQEMRNINPQDVIRNQHLRQQSYDISDTDNPNLPSGWEMAVTPTGQKYFLDHSNQQTTWEDPRKPQPPSVPNQLSKPNTNTNNNQVQQIIMQGNGQPLPSMHDLGPLPINWEQAVTPEGEVYFINHVERTTTWLDPRIAMRAPGTVQAAAAALQQSQNNSNPPPSHSVATASSTTSLSQQTPQLPPPPPPPPISPPQPPSQQGGPMTQQQQLQQKLRLQRVLMERDCLQRQHMRILQQAQQNPKSLSSCPNLFPRSDRFQNELALRRELRDSLPNNNNNDSITGGTDPFLS…
Xenopus laevis	XENLA_TAZ	MNPSPRLPPPGQQVIHVTQDQDTDLEALFNSVMNPKPSSWRKKILPESFFMEPDSGSSTDSGSHPPRLNFHIRSNSSPASLQLGTAPSTAQLHAHLRQQSYDVTDELPLPPGWEMAFTHTGQRYFLNHMEKITTWQDPRKTMTQPMIHLNHHPVTTSTPMSQRSLAMSQPNLVMNHPQQITSSPAIPQQNLPTQNPQAALINLPNALTTQQQQQQKLRLQRIQMERERIQMRQEELMRQEAALCRQLPMESENMAPVQNTVSPPAMPQEIRPITNNGSDPFLNSGPYHSREQSTDSGLGLGCYSIPTTPEDFLNNMEEMDTGEMLGQPSLNLTPHTRFPDFLDALPGTNVDLGTLESEDLIPSLNDVECVLNKNEPYLTWL
Xenopus laevis	XENLA_YAP	MEPGSQQQPSAPAQQPPPVGHQVVHVRTDSETDLEALFNAVMNPKNANLPQTLPMRMRKLPDSFFKQPQPEAKSHSRQASTDGGSAGALTPQHVRAHSSPASLQLAAVSPGALSPQGVVTGLAPPSAPHLRQSSYEIPDDVPLPPGWEMAKTPSGQRYFLNHIDQTTTWQDPRKAMLSQINVTAPTSPPVQQNIMTPTGPLPDGWEQALTPEGEAYFINHKNKSTSWLDPRLDPRFAMNQQRLSQNAPVKAPPALPPPSPQTGVLGSGGNQQMRLQQLQMEKERLRLKHQELLRQVRPQELALRSQIPPMEQDGGTQNPVCTTGISQELRTMTMNSSDPFLNSGTYHSRDESTESGLSMSSYSVPRTPDDFLNSVDEMDTGEAITQSTIPTQQNRFPDY…
